# Supplementary material for: Platelets Increase the Expression of PD-L1 in Ovarian Cancer
Source: Cancers (Basel). 2022 May 19;14(10):2498. doi: 10.3390/cancers14102498 (PMC9139585; doi:10.3390/cancers14102498)
Supplement: Supplementary file 1 [file cancers-14-02498-s001.zip]

Archive with 3 entries (3 files):
- cancers-1715797-suppl Figures.pdf
- Supplementary File S1.pdf
- Supplementary Table File TS1. Densitometry.xlsx
